# Supplementary material for: An annotated and illustrated checklist of Microgastrinae wasps (Hymenoptera, Braconidae) from the Canadian Arctic Archipelago and Greenland
Source: Zookeys. 2017 Aug 17;(691):49–101. doi: 10.3897/zookeys.691.14491 (PMC5672697; doi:10.3897/zookeys.691.14491)
Supplement: XML Treatment for Cotesia eliniae [file zookeys.691.14491-treatment2.xml]

<!DOCTYPE tp:taxon-treatment
  PUBLIC "-//TaxonX//DTD Taxonomic Treatment Publishing DTD v0 20100105//EN" "tax-treatment-NSO.dtd">
<tp:taxon-treatment xmlns:tp="http://www.plazi.org/taxpub"><tp:treatment-meta><kwd-group><label>Taxon classification</label><kwd><named-content xmlns:xlink="http://www.w3.org/1999/xlink" content-type="kingdom">Animalia</named-content></kwd><kwd><named-content xmlns:xlink="http://www.w3.org/1999/xlink" content-type="order">Hymenoptera</named-content></kwd><kwd><named-content xmlns:xlink="http://www.w3.org/1999/xlink" content-type="family">Braconidae</named-content></kwd></kwd-group><mixed-citation publication-type="journal"><person-group><name><surname>Fernández-Triana</surname><given-names>Jose</given-names></name><name><surname>Buffam</surname><given-names>Joel</given-names></name><name><surname>Beaudin</surname><given-names>Melanie</given-names></name><name><surname>Davis</surname><given-names>Hannah</given-names></name><name><surname>Ana Fernández-Galliano</surname><given-names/></name><name><surname>Griffin</surname><given-names>Emily</given-names></name><name><surname>Lin</surname><given-names>Shang-Yao</given-names></name><name><surname>McAulay</surname><given-names>Megan K.</given-names></name><name><surname>Richter</surname><given-names>Robin</given-names></name><name><surname>Rodriguez</surname><given-names>Freddy</given-names></name><name><surname>Várkonyi</surname><given-names>Gergely</given-names></name></person-group><article-title>An annotated and illustrated checklist of <tp:taxon-name><tp:taxon-name-part taxon-name-part-type="subfamily">Microgastrinae</tp:taxon-name-part></tp:taxon-name> wasps (<tp:taxon-name><tp:taxon-name-part taxon-name-part-type="order">Hymenoptera</tp:taxon-name-part></tp:taxon-name>, <tp:taxon-name><tp:taxon-name-part taxon-name-part-type="family">Braconidae</tp:taxon-name-part></tp:taxon-name>) from the Canadian Arctic Archipelago and Greenland</article-title><source>Zookeys</source><day>17</day><month>8</month><year>2017</year><volume>2017</volume><issue>691</issue><fpage>49</fpage><lpage>101</lpage><pub-id pub-id-type="doi">10.3897/zookeys.691.14491</pub-id></mixed-citation></tp:treatment-meta><tp:nomenclature><tp:taxon-name>
              <tp:taxon-name-part taxon-name-part-type="genus" reg="Cotesia">Cotesia</tp:taxon-name-part>
              <tp:taxon-name-part taxon-name-part-type="species" reg="eliniae">eliniae</tp:taxon-name-part>
            </tp:taxon-name><tp:taxon-authority>Papp, 1989</tp:taxon-authority><xref ref-type="fig" rid="F3">Fig. 3</xref></tp:nomenclature><tp:treatment-sec sec-type="distribution" id="SECID0EJIAI"><title>Distribution.</title><p>
              <abbrev xmlns:xlink="http://www.w3.org/1999/xlink" xlink:title="Nearctic" id="ABBRID0EPIAI" xlink:type="simple">NEA</abbrev>. High Arctic endemic (the species was described from Scoresby Sund, which is at the northern boundary of Low Arctic zone).</p><fig id="F3" position="float" orientation="portrait"><label>Figure 3.</label><caption><p>
                  <italic><tp:taxon-name><tp:taxon-name-part taxon-name-part-type="genus" reg="Cotesia">Cotesia</tp:taxon-name-part> <tp:taxon-name-part taxon-name-part-type="species" reg="eliniae">eliniae</tp:taxon-name-part></tp:taxon-name></italic>. <bold>A</bold> Habitus, lateral <bold>B</bold> Fore wing <bold>C</bold> Metasoma, dorsal <bold>D</bold> Head, frontal-dorsal <bold>E</bold> Head and mesosoma, dorsal.</p></caption><graphic xmlns:xlink="http://www.w3.org/1999/xlink" xlink:href="zookeys-691-049-g003.jpg" position="float" orientation="portrait" xlink:type="simple" id="oo_150673.jpg"/></fig></tp:treatment-sec><tp:treatment-sec sec-type="notes" id="SECID0EVJAI"><title>Notes.</title><p>Previously only known from Greenland, here also recorded from the <abbrev xmlns:xlink="http://www.w3.org/1999/xlink" xlink:title="Canadian Arctic Archipelago" id="ABBRID0E2JAI" xlink:type="simple">CAA</abbrev> islands of Axel Heiberg, Banks, Devon, Ellesmere, Melville, and Victoria. The DNA barcodes of a few specimens cluster with some sequences of <italic><tp:taxon-name><tp:taxon-name-part taxon-name-part-type="genus" reg="Cotesia">C.</tp:taxon-name-part> <tp:taxon-name-part taxon-name-part-type="species" reg="hallii">hallii</tp:taxon-name-part></tp:taxon-name></italic> and it is not clear if these two are indeed different species. The keys provided by <xref ref-type="bibr" rid="B1">van Achterberg (2006</xref>, <xref ref-type="bibr" rid="B2">2015</xref>), based on Greenland material, do not always work for <abbrev xmlns:xlink="http://www.w3.org/1999/xlink" xlink:title="Canadian Arctic Archipelago" id="ABBRID0ESKAI" xlink:type="simple">CAA</abbrev> specimens –nor for other Greenlandic specimens (e.g., <xref ref-type="bibr" rid="B28">Várkonyi and Roslin (2013)</xref>). The only reliable character that seems to delineate species is the sculpture on mediotergite 3, which ranges from almost to fully sculptured in <italic><tp:taxon-name><tp:taxon-name-part taxon-name-part-type="genus" reg="Cotesia">C.</tp:taxon-name-part> <tp:taxon-name-part taxon-name-part-type="species" reg="eliniae">eliniae</tp:taxon-name-part></tp:taxon-name></italic>, whereas is almost to fully smooth in <italic><tp:taxon-name><tp:taxon-name-part taxon-name-part-type="genus" reg="Cotesia">C.</tp:taxon-name-part> <tp:taxon-name-part taxon-name-part-type="species" reg="hallii">hallii</tp:taxon-name-part></tp:taxon-name></italic>. No host record is known for <italic><tp:taxon-name><tp:taxon-name-part taxon-name-part-type="genus" reg="Cotesia">C.</tp:taxon-name-part> <tp:taxon-name-part taxon-name-part-type="species" reg="eliniae">eliniae</tp:taxon-name-part></tp:taxon-name></italic>. One series of specimens from Ellesmere, collected by J.R. Smith on July 1980, were reared from an unspecified caterpillar (the labels have no information on the identity of the host, but just a code number: ‘217’). The available DNA sequences for this species correspond in <abbrev xmlns:xlink="http://www.w3.org/1999/xlink" content-type="institution" xlink:title="Barcode of Life Data Systems" id="ABBRID0E2LAI" xlink:type="simple">BOLD</abbrev> to BIN <abbrev xmlns:xlink="http://www.w3.org/1999/xlink" content-type="institution" xlink:title="Barcode of Life Data Systems" id="ABBRID0EAMAI" xlink:type="simple">BOLD</abbrev>:ACE6464.</p></tp:treatment-sec><ref-list><ref id="B1"><mixed-citation xmlns:xlink="http://www.w3.org/1999/xlink" xlink:type="simple">
          <person-group><name name-style="western"><surname>van Achterberg</surname><given-names>C</given-names></name></person-group> (<year>2006</year>) <article-title>The <tp:taxon-name><tp:taxon-name-part taxon-name-part-type="family">Braconidae</tp:taxon-name-part></tp:taxon-name> (<tp:taxon-name><tp:taxon-name-part taxon-name-part-type="order">Hymenoptera</tp:taxon-name-part></tp:taxon-name>) of Greenland.</article-title> <source>Zoologische Mededelingen</source> <volume>80</volume>(<issue>1</issue>): <fpage>13</fpage>–<lpage>62</lpage>.</mixed-citation></ref><ref id="B2"><mixed-citation xmlns:xlink="http://www.w3.org/1999/xlink" xlink:type="simple">
          <person-group><name name-style="western"><surname>van Achterberg</surname><given-names>C</given-names></name></person-group> (<year>2015</year>) 11.14. <tp:taxon-name><tp:taxon-name-part taxon-name-part-type="family">Braconidae</tp:taxon-name-part></tp:taxon-name> (<tp:taxon-name><tp:taxon-name-part taxon-name-part-type="superfamily">Ichneumonoidea</tp:taxon-name-part></tp:taxon-name>)(Shield wasps or braconids). The Greenland Entomofauna: An Identification Manual of Insects, Spiders and their Allies, 212–228.</mixed-citation></ref><ref id="B28"><mixed-citation xmlns:xlink="http://www.w3.org/1999/xlink" xlink:type="simple">
          <person-group><name name-style="western"><surname>Várkonyi</surname><given-names>G</given-names></name><name name-style="western"><surname>Roslin</surname><given-names>T</given-names></name></person-group> (<year>2013</year>) <article-title>Freezing cold yet diverse: dissecting a high-Arctic parasitoid community associated with <tp:taxon-name><tp:taxon-name-part taxon-name-part-type="order">Lepidoptera</tp:taxon-name-part></tp:taxon-name> hosts.</article-title> <source>The Canadian Entomologist</source> <volume>145</volume>(<issue>02</issue>): <fpage>193</fpage>–<lpage>218</lpage>.</mixed-citation></ref></ref-list></tp:taxon-treatment>
