# Supplementary material for: An annotated and illustrated checklist of Microgastrinae wasps (Hymenoptera, Braconidae) from the Canadian Arctic Archipelago and Greenland
Source: Zookeys. 2017 Aug 17;(691):49–101. doi: 10.3897/zookeys.691.14491 (PMC5672697; doi:10.3897/zookeys.691.14491)
Supplement: XML Treatment for Cotesia hallii [file zookeys.691.14491-treatment4.xml]

<!DOCTYPE tp:taxon-treatment
  PUBLIC "-//TaxonX//DTD Taxonomic Treatment Publishing DTD v0 20100105//EN" "tax-treatment-NSO.dtd">
<tp:taxon-treatment xmlns:tp="http://www.plazi.org/taxpub"><tp:treatment-meta><kwd-group><label>Taxon classification</label><kwd><named-content xmlns:xlink="http://www.w3.org/1999/xlink" content-type="kingdom">Animalia</named-content></kwd><kwd><named-content xmlns:xlink="http://www.w3.org/1999/xlink" content-type="order">Hymenoptera</named-content></kwd><kwd><named-content xmlns:xlink="http://www.w3.org/1999/xlink" content-type="family">Braconidae</named-content></kwd></kwd-group><mixed-citation publication-type="journal"><person-group><name><surname>Fernández-Triana</surname><given-names>Jose</given-names></name><name><surname>Buffam</surname><given-names>Joel</given-names></name><name><surname>Beaudin</surname><given-names>Melanie</given-names></name><name><surname>Davis</surname><given-names>Hannah</given-names></name><name><surname>Ana Fernández-Galliano</surname><given-names/></name><name><surname>Griffin</surname><given-names>Emily</given-names></name><name><surname>Lin</surname><given-names>Shang-Yao</given-names></name><name><surname>McAulay</surname><given-names>Megan K.</given-names></name><name><surname>Richter</surname><given-names>Robin</given-names></name><name><surname>Rodriguez</surname><given-names>Freddy</given-names></name><name><surname>Várkonyi</surname><given-names>Gergely</given-names></name></person-group><article-title>An annotated and illustrated checklist of <tp:taxon-name><tp:taxon-name-part taxon-name-part-type="subfamily">Microgastrinae</tp:taxon-name-part></tp:taxon-name> wasps (<tp:taxon-name><tp:taxon-name-part taxon-name-part-type="order">Hymenoptera</tp:taxon-name-part></tp:taxon-name>, <tp:taxon-name><tp:taxon-name-part taxon-name-part-type="family">Braconidae</tp:taxon-name-part></tp:taxon-name>) from the Canadian Arctic Archipelago and Greenland</article-title><source>Zookeys</source><day>17</day><month>8</month><year>2017</year><volume>2017</volume><issue>691</issue><fpage>49</fpage><lpage>101</lpage><pub-id pub-id-type="doi">10.3897/zookeys.691.14491</pub-id></mixed-citation></tp:treatment-meta><tp:nomenclature><tp:taxon-name>
              <tp:taxon-name-part taxon-name-part-type="genus" reg="Cotesia">Cotesia</tp:taxon-name-part>
              <tp:taxon-name-part taxon-name-part-type="species" reg="hallii">hallii</tp:taxon-name-part>
            </tp:taxon-name><tp:taxon-authority>(Packard, 1877)</tp:taxon-authority><xref ref-type="fig" rid="F4">Fig. 4</xref></tp:nomenclature><tp:treatment-sec sec-type="distribution" id="SECID0EEPAI"><title>Distribution.</title><p>
              <abbrev xmlns:xlink="http://www.w3.org/1999/xlink" xlink:title="Nearctic" id="ABBRID0EKPAI" xlink:type="simple">NEA</abbrev>. High Arctic and some additional, unpublished records in <abbrev xmlns:xlink="http://www.w3.org/1999/xlink" content-type="institution" xlink:title="Barcode of Life Data Systems" id="ABBRID0EOPAI" xlink:type="simple">BOLD</abbrev> from northern Canada (mainland).</p><fig id="F4" position="float" orientation="portrait"><label>Figure 4.</label><caption><p>
                  <italic><tp:taxon-name><tp:taxon-name-part taxon-name-part-type="genus" reg="Cotesia">Cotesia</tp:taxon-name-part> <tp:taxon-name-part taxon-name-part-type="species" reg="hallii">hallii</tp:taxon-name-part></tp:taxon-name></italic>. <bold>A</bold> Habitus, lateral <bold>B</bold> Fore wing <bold>C</bold> Head and mesosoma, dorsal <bold>D</bold> Head, frontal <bold>E</bold> Metasoma, dorsal.</p></caption><graphic xmlns:xlink="http://www.w3.org/1999/xlink" xlink:href="zookeys-691-049-g004.jpg" position="float" orientation="portrait" xlink:type="simple" id="oo_150674.jpg"/></fig></tp:treatment-sec><tp:treatment-sec sec-type="notes" id="SECID0EVQAI"><title>Notes.</title><p>A total of 575 specimens from Greenland and nine islands in the <abbrev xmlns:xlink="http://www.w3.org/1999/xlink" xlink:title="Canadian Arctic Archipelago" id="ABBRID0E2QAI" xlink:type="simple">CAA</abbrev>: Axel Heiberg, Baffin, Banks, Bylot, Devon, Ellesmere, Melville, Southampton, and Victoria. Host: <italic><tp:taxon-name><tp:taxon-name-part taxon-name-part-type="genus" reg="Gynaephora">Gynaephora</tp:taxon-name-part> <tp:taxon-name-part taxon-name-part-type="species" reg="groenlandica">groenlandica</tp:taxon-name-part></tp:taxon-name></italic> (Wocke, 1874) (<tp:taxon-name><tp:taxon-name-part taxon-name-part-type="genus">Lymantridae</tp:taxon-name-part></tp:taxon-name>), records based on two wasp specimens (with voucher codes MIC 000317, MIC 000320) from Eureka, Ellesmere Island, and a series of 24 specimens (voucher codes CNC492946- CNC492969) from Devon Island. They represent the first known record of a <tp:taxon-name><tp:taxon-name-part taxon-name-part-type="family">Braconidae</tp:taxon-name-part></tp:taxon-name> parasitizing <italic><tp:taxon-name><tp:taxon-name-part taxon-name-part-type="genus" reg="Gynaephora">G.</tp:taxon-name-part> <tp:taxon-name-part taxon-name-part-type="species" reg="groenlandica">groenlandica</tp:taxon-name-part></tp:taxon-name></italic>. The available DNA sequences for this species correspond in <abbrev xmlns:xlink="http://www.w3.org/1999/xlink" content-type="institution" xlink:title="Barcode of Life Data Systems" id="ABBRID0E6RAI" xlink:type="simple">BOLD</abbrev> to BIN <abbrev xmlns:xlink="http://www.w3.org/1999/xlink" content-type="institution" xlink:title="Barcode of Life Data Systems" id="ABBRID0EESAI" xlink:type="simple">BOLD</abbrev>:AAA5700.</p></tp:treatment-sec></tp:taxon-treatment>
