# Supplementary material for: An annotated and illustrated checklist of Microgastrinae wasps (Hymenoptera, Braconidae) from the Canadian Arctic Archipelago and Greenland
Source: Zookeys. 2017 Aug 17;(691):49–101. doi: 10.3897/zookeys.691.14491 (PMC5672697; doi:10.3897/zookeys.691.14491)
Supplement: XML Treatment for Cotesia yakutatensis [file zookeys.691.14491-treatment5.xml]

<!DOCTYPE tp:taxon-treatment
  PUBLIC "-//TaxonX//DTD Taxonomic Treatment Publishing DTD v0 20100105//EN" "tax-treatment-NSO.dtd">
<tp:taxon-treatment xmlns:tp="http://www.plazi.org/taxpub"><tp:treatment-meta><kwd-group><label>Taxon classification</label><kwd><named-content xmlns:xlink="http://www.w3.org/1999/xlink" content-type="kingdom">Animalia</named-content></kwd><kwd><named-content xmlns:xlink="http://www.w3.org/1999/xlink" content-type="order">Hymenoptera</named-content></kwd><kwd><named-content xmlns:xlink="http://www.w3.org/1999/xlink" content-type="family">Braconidae</named-content></kwd></kwd-group><mixed-citation publication-type="journal"><person-group><name><surname>Fernández-Triana</surname><given-names>Jose</given-names></name><name><surname>Buffam</surname><given-names>Joel</given-names></name><name><surname>Beaudin</surname><given-names>Melanie</given-names></name><name><surname>Davis</surname><given-names>Hannah</given-names></name><name><surname>Ana Fernández-Galliano</surname><given-names/></name><name><surname>Griffin</surname><given-names>Emily</given-names></name><name><surname>Lin</surname><given-names>Shang-Yao</given-names></name><name><surname>McAulay</surname><given-names>Megan K.</given-names></name><name><surname>Richter</surname><given-names>Robin</given-names></name><name><surname>Rodriguez</surname><given-names>Freddy</given-names></name><name><surname>Várkonyi</surname><given-names>Gergely</given-names></name></person-group><article-title>An annotated and illustrated checklist of <tp:taxon-name><tp:taxon-name-part taxon-name-part-type="subfamily">Microgastrinae</tp:taxon-name-part></tp:taxon-name> wasps (<tp:taxon-name><tp:taxon-name-part taxon-name-part-type="order">Hymenoptera</tp:taxon-name-part></tp:taxon-name>, <tp:taxon-name><tp:taxon-name-part taxon-name-part-type="family">Braconidae</tp:taxon-name-part></tp:taxon-name>) from the Canadian Arctic Archipelago and Greenland</article-title><source>Zookeys</source><day>17</day><month>8</month><year>2017</year><volume>2017</volume><issue>691</issue><fpage>49</fpage><lpage>101</lpage><pub-id pub-id-type="doi">10.3897/zookeys.691.14491</pub-id></mixed-citation></tp:treatment-meta><tp:nomenclature><tp:taxon-name>
              <tp:taxon-name-part taxon-name-part-type="genus" reg="Cotesia">Cotesia</tp:taxon-name-part>
              <tp:taxon-name-part taxon-name-part-type="species" reg="yakutatensis">yakutatensis</tp:taxon-name-part>
            </tp:taxon-name><tp:taxon-authority>(Ashmead, 1902)</tp:taxon-authority><xref ref-type="fig" rid="F7">Fig. 7</xref><!--PageBreak--></tp:nomenclature><tp:treatment-sec sec-type="distribution" id="SECID0ESTAI"><title>Distribution.</title><p>
              <abbrev xmlns:xlink="http://www.w3.org/1999/xlink" xlink:title="Nearctic" id="ABBRID0EYTAI" xlink:type="simple">NEA</abbrev>.</p></tp:treatment-sec><tp:treatment-sec sec-type="notes" id="SECID0E3TAI"><title>Notes.</title><p>This species is rather widely distributed in the Nearctic. It had previously been recorded from Greenland by <xref ref-type="bibr" rid="B22">Papp (1989)</xref>, and here we also recorded it from the <abbrev xmlns:xlink="http://www.w3.org/1999/xlink" xlink:title="Canadian Arctic Archipelago" id="ABBRID0EGUAI" xlink:type="simple">CAA</abbrev> for the first time, based on two specimens collected in Baffin and Bylot Islands (voucher codes CNC497416, CNCH0395). It is clearly a southern species, scarcely reaching its northernmost range in the High Arctic. The majority of the specimens identified in <abbrev xmlns:xlink="http://www.w3.org/1999/xlink" content-type="institution" xlink:title="Barcode of Life Data Systems" id="ABBRID0EKUAI" xlink:type="simple">BOLD</abbrev> as <italic><tp:taxon-name><tp:taxon-name-part taxon-name-part-type="genus" reg="Cotesia">C.</tp:taxon-name-part> <tp:taxon-name-part taxon-name-part-type="species" reg="yakutatensis">yakutatensis</tp:taxon-name-part></tp:taxon-name></italic> correspond to BIN <abbrev xmlns:xlink="http://www.w3.org/1999/xlink" content-type="institution" xlink:title="Barcode of Life Data Systems" id="ABBRID0E1UAI" xlink:type="simple">BOLD</abbrev>:ABZ4485, but other specimens, including the one from Bylot Island, actually belong to BIN <abbrev xmlns:xlink="http://www.w3.org/1999/xlink" content-type="institution" xlink:title="Barcode of Life Data Systems" id="ABBRID0E6UAI" xlink:type="simple">BOLD</abbrev>:AAA5701. Solving the limits of <italic><tp:taxon-name><tp:taxon-name-part taxon-name-part-type="genus" reg="Cotesia">C.</tp:taxon-name-part> <tp:taxon-name-part taxon-name-part-type="species" reg="yakutatensis">yakutatensis</tp:taxon-name-part></tp:taxon-name></italic> will require examination of specimens from across the species range, which is beyond the scope of the present paper.</p></tp:treatment-sec><tp:treatment-sec><!--Section generated to contain objects referenced in tp:taxon-treatment.--><fig id="F7" position="float" orientation="portrait"><label>Figure 7.</label><caption><p>
                  <italic><tp:taxon-name><tp:taxon-name-part taxon-name-part-type="genus" reg="Cotesia">Cotesia</tp:taxon-name-part> <tp:taxon-name-part taxon-name-part-type="species" reg="yakutatensis">yakutatensis</tp:taxon-name-part></tp:taxon-name></italic>. <bold>A</bold> Habitus, lateral <bold>B</bold> Fore wing <bold>C</bold> Head and mesosoma, dorsal <bold>D</bold> Head, frontal <bold>E</bold> Propodeum <bold>F</bold> Metasoma, dorsal.</p></caption><graphic xmlns:xlink="http://www.w3.org/1999/xlink" xlink:href="zookeys-691-049-g007.jpg" position="float" orientation="portrait" xlink:type="simple" id="oo_150677.jpg"/></fig></tp:treatment-sec><ref-list><ref id="B22"><mixed-citation xmlns:xlink="http://www.w3.org/1999/xlink" xlink:type="simple">
          <person-group><name name-style="western"><surname>Papp</surname><given-names>J</given-names></name></person-group> (<year>1989</year>) <article-title>Contribution to the Braconid wasp of Greenland, Denmark (<tp:taxon-name><tp:taxon-name-part taxon-name-part-type="order">Hymenoptera</tp:taxon-name-part></tp:taxon-name>: <tp:taxon-name><tp:taxon-name-part taxon-name-part-type="family">Braconidae</tp:taxon-name-part></tp:taxon-name>).</article-title> <source>Folia Entomologica Hungarica</source> <volume>100</volume>: <fpage>95</fpage>–<lpage>104</lpage>.</mixed-citation></ref></ref-list></tp:taxon-treatment>
