# Supplementary material for: An annotated and illustrated checklist of Microgastrinae wasps (Hymenoptera, Braconidae) from the Canadian Arctic Archipelago and Greenland
Source: Zookeys. 2017 Aug 17;(691):49–101. doi: 10.3897/zookeys.691.14491 (PMC5672697; doi:10.3897/zookeys.691.14491)
Supplement: XML Treatment for Glyptapanteles pallipes [file zookeys.691.14491-treatment17.xml]

<!DOCTYPE tp:taxon-treatment
  PUBLIC "-//TaxonX//DTD Taxonomic Treatment Publishing DTD v0 20100105//EN" "tax-treatment-NSO.dtd">
<tp:taxon-treatment xmlns:tp="http://www.plazi.org/taxpub"><tp:treatment-meta><kwd-group><label>Taxon classification</label><kwd><named-content xmlns:xlink="http://www.w3.org/1999/xlink" content-type="kingdom">Animalia</named-content></kwd><kwd><named-content xmlns:xlink="http://www.w3.org/1999/xlink" content-type="order">Hymenoptera</named-content></kwd><kwd><named-content xmlns:xlink="http://www.w3.org/1999/xlink" content-type="family">Braconidae</named-content></kwd></kwd-group><mixed-citation publication-type="journal"><person-group><name><surname>Fernández-Triana</surname><given-names>Jose</given-names></name><name><surname>Buffam</surname><given-names>Joel</given-names></name><name><surname>Beaudin</surname><given-names>Melanie</given-names></name><name><surname>Davis</surname><given-names>Hannah</given-names></name><name><surname>Ana Fernández-Galliano</surname><given-names/></name><name><surname>Griffin</surname><given-names>Emily</given-names></name><name><surname>Lin</surname><given-names>Shang-Yao</given-names></name><name><surname>McAulay</surname><given-names>Megan K.</given-names></name><name><surname>Richter</surname><given-names>Robin</given-names></name><name><surname>Rodriguez</surname><given-names>Freddy</given-names></name><name><surname>Várkonyi</surname><given-names>Gergely</given-names></name></person-group><article-title>An annotated and illustrated checklist of <tp:taxon-name><tp:taxon-name-part taxon-name-part-type="subfamily">Microgastrinae</tp:taxon-name-part></tp:taxon-name> wasps (<tp:taxon-name><tp:taxon-name-part taxon-name-part-type="order">Hymenoptera</tp:taxon-name-part></tp:taxon-name>, <tp:taxon-name><tp:taxon-name-part taxon-name-part-type="family">Braconidae</tp:taxon-name-part></tp:taxon-name>) from the Canadian Arctic Archipelago and Greenland</article-title><source>Zookeys</source><day>17</day><month>8</month><year>2017</year><volume>2017</volume><issue>691</issue><fpage>49</fpage><lpage>101</lpage><pub-id pub-id-type="doi">10.3897/zookeys.691.14491</pub-id></mixed-citation></tp:treatment-meta><tp:nomenclature><tp:taxon-name>
              <tp:taxon-name-part taxon-name-part-type="genus" reg="Glyptapanteles">Glyptapanteles</tp:taxon-name-part>
              <tp:taxon-name-part taxon-name-part-type="species" reg="pallipes">pallipes</tp:taxon-name-part>
            </tp:taxon-name><tp:taxon-authority>(Reinhard, 1880)</tp:taxon-authority></tp:nomenclature><tp:treatment-sec sec-type="distribution" id="SECID0EB4BI"><title>Distribution.</title><p>
              <abbrev xmlns:xlink="http://www.w3.org/1999/xlink" xlink:title="Nearctic" id="ABBRID0EH4BI" xlink:type="simple">NEA</abbrev>, <abbrev xmlns:xlink="http://www.w3.org/1999/xlink" xlink:title="Oriental" id="ABBRID0EL4BI" xlink:type="simple">OTL</abbrev>, <abbrev xmlns:xlink="http://www.w3.org/1999/xlink" xlink:title="Palearctic" id="ABBRID0EP4BI" xlink:type="simple">PAL</abbrev>.</p></tp:treatment-sec><tp:treatment-sec sec-type="notes" id="SECID0ET4BI"><title>Notes.</title><p>This species is widely distributed in North America, Europe and Asia, usually from more southern areas, but also recorded from Greenland by <xref ref-type="bibr" rid="B22">Papp (1989)</xref>. No other specimen has been found in the region since, neither by <xref ref-type="bibr" rid="B1">van Achterberg (2006)</xref> nor by us. Specimens deposited in the CNC (from southern localities) have been sampled for DNA barcoding and their sequences are similar to those of <italic><tp:taxon-name><tp:taxon-name-part taxon-name-part-type="genus" reg="Glyptapanteles">G.</tp:taxon-name-part> <tp:taxon-name-part taxon-name-part-type="species" reg="fulvipes">fulvipes</tp:taxon-name-part></tp:taxon-name></italic>. It seems likely that specimens previously identified and named as <italic><tp:taxon-name><tp:taxon-name-part taxon-name-part-type="genus" reg="Glyptapanteles">G.</tp:taxon-name-part> <tp:taxon-name-part taxon-name-part-type="species" reg="pallipes">pallipes</tp:taxon-name-part></tp:taxon-name></italic> or <italic><tp:taxon-name><tp:taxon-name-part taxon-name-part-type="genus" reg="Glyptapanteles">G.</tp:taxon-name-part> <tp:taxon-name-part taxon-name-part-type="species" reg="fulvipes">fulvipes</tp:taxon-name-part></tp:taxon-name></italic> actually comprise a complex of morphologically cryptic species (e.g., see next species below). Solving that complex is beyond the scope of this paper.</p></tp:treatment-sec><ref-list><ref id="B22"><mixed-citation xmlns:xlink="http://www.w3.org/1999/xlink" xlink:type="simple">
          <person-group><name name-style="western"><surname>Papp</surname><given-names>J</given-names></name></person-group> (<year>1989</year>) <article-title>Contribution to the Braconid wasp of Greenland, Denmark (<tp:taxon-name><tp:taxon-name-part taxon-name-part-type="order">Hymenoptera</tp:taxon-name-part></tp:taxon-name>: <tp:taxon-name><tp:taxon-name-part taxon-name-part-type="family">Braconidae</tp:taxon-name-part></tp:taxon-name>).</article-title> <source>Folia Entomologica Hungarica</source> <volume>100</volume>: <fpage>95</fpage>–<lpage>104</lpage>.</mixed-citation></ref><ref id="B1"><mixed-citation xmlns:xlink="http://www.w3.org/1999/xlink" xlink:type="simple">
          <person-group><name name-style="western"><surname>van Achterberg</surname><given-names>C</given-names></name></person-group> (<year>2006</year>) <article-title>The <tp:taxon-name><tp:taxon-name-part taxon-name-part-type="family">Braconidae</tp:taxon-name-part></tp:taxon-name> (<tp:taxon-name><tp:taxon-name-part taxon-name-part-type="order">Hymenoptera</tp:taxon-name-part></tp:taxon-name>) of Greenland.</article-title> <source>Zoologische Mededelingen</source> <volume>80</volume>(<issue>1</issue>): <fpage>13</fpage>–<lpage>62</lpage>.</mixed-citation></ref></ref-list></tp:taxon-treatment>
