# Supplementary material for: An annotated and illustrated checklist of Microgastrinae wasps (Hymenoptera, Braconidae) from the Canadian Arctic Archipelago and Greenland
Source: Zookeys. 2017 Aug 17;(691):49–101. doi: 10.3897/zookeys.691.14491 (PMC5672697; doi:10.3897/zookeys.691.14491)
Supplement: XML Treatment for Glyptapanteles [file zookeys.691.14491-treatment22.xml]

<!DOCTYPE tp:taxon-treatment
  PUBLIC "-//TaxonX//DTD Taxonomic Treatment Publishing DTD v0 20100105//EN" "tax-treatment-NSO.dtd">
<tp:taxon-treatment xmlns:tp="http://www.plazi.org/taxpub"><tp:treatment-meta><kwd-group><label>Taxon classification</label><kwd><named-content xmlns:xlink="http://www.w3.org/1999/xlink" content-type="kingdom">Animalia</named-content></kwd><kwd><named-content xmlns:xlink="http://www.w3.org/1999/xlink" content-type="order">Hymenoptera</named-content></kwd><kwd><named-content xmlns:xlink="http://www.w3.org/1999/xlink" content-type="family">Braconidae</named-content></kwd></kwd-group><mixed-citation publication-type="journal"><person-group><name><surname>Fernández-Triana</surname><given-names>Jose</given-names></name><name><surname>Buffam</surname><given-names>Joel</given-names></name><name><surname>Beaudin</surname><given-names>Melanie</given-names></name><name><surname>Davis</surname><given-names>Hannah</given-names></name><name><surname>Ana Fernández-Galliano</surname><given-names/></name><name><surname>Griffin</surname><given-names>Emily</given-names></name><name><surname>Lin</surname><given-names>Shang-Yao</given-names></name><name><surname>McAulay</surname><given-names>Megan K.</given-names></name><name><surname>Richter</surname><given-names>Robin</given-names></name><name><surname>Rodriguez</surname><given-names>Freddy</given-names></name><name><surname>Várkonyi</surname><given-names>Gergely</given-names></name></person-group><article-title>An annotated and illustrated checklist of <tp:taxon-name><tp:taxon-name-part taxon-name-part-type="subfamily">Microgastrinae</tp:taxon-name-part></tp:taxon-name> wasps (<tp:taxon-name><tp:taxon-name-part taxon-name-part-type="order">Hymenoptera</tp:taxon-name-part></tp:taxon-name>, <tp:taxon-name><tp:taxon-name-part taxon-name-part-type="family">Braconidae</tp:taxon-name-part></tp:taxon-name>) from the Canadian Arctic Archipelago and Greenland</article-title><source>Zookeys</source><day>17</day><month>8</month><year>2017</year><volume>2017</volume><issue>691</issue><fpage>49</fpage><lpage>101</lpage><pub-id pub-id-type="doi">10.3897/zookeys.691.14491</pub-id></mixed-citation></tp:treatment-meta><tp:nomenclature><tp:taxon-name>
              <tp:taxon-name-part taxon-name-part-type="genus" reg="Glyptapanteles">Glyptapanteles</tp:taxon-name-part>
            </tp:taxon-name><tp:taxon-authority>sp. 5</tp:taxon-authority><xref ref-type="fig" rid="F19">Fig. 19</xref></tp:nomenclature><tp:treatment-sec sec-type="distribution" id="SECID0ETOCI"><title>Distribution.</title><p>
              <abbrev xmlns:xlink="http://www.w3.org/1999/xlink" xlink:title="Nearctic" id="ABBRID0EZOCI" xlink:type="simple">NEA</abbrev>. High Arctic endemic.</p><fig id="F19" position="float" orientation="portrait"><label>Figure 19.</label><caption><p>
                  <italic><tp:taxon-name><tp:taxon-name-part taxon-name-part-type="genus" reg="Glyptapanteles">Glyptapanteles</tp:taxon-name-part></tp:taxon-name></italic> sp. 5. <bold>A</bold> Habitus, lateral <bold>B</bold> Fore wing and hind wing (partially) <bold>C</bold> Head and mesosoma, dorsal <bold>D</bold> Head, frontal <bold>E</bold> Metasoma, dorsal.</p></caption><graphic xmlns:xlink="http://www.w3.org/1999/xlink" xlink:href="zookeys-691-049-g019.jpg" position="float" orientation="portrait" xlink:type="simple" id="oo_150689.jpg"/></fig></tp:treatment-sec><tp:treatment-sec sec-type="notes" id="SECID0E2PCI"><title>Notes.</title><p>Collected in Alert (during three different time periods: 1951, 2001 and 2008) and Hazen Camp (1963), both on Ellesmere Island. There are also two specimens from Greenland, one collected in 1966, and the other between 2009–2011 (no clear date established, see <xref ref-type="bibr" rid="B28">Várkonyi and Roslin 2013</xref>). Additionally, in the CNC collection there is a pin with host remnants and the wasp cocoons, clearly indicating that the parasitoid is a gregarious species. There are five full DNA barcodes from the 2008 samples, as well as three mini barcodes (134–144 base pairs) from specimens collected in 1951 which perfectly match the full barcode sequences. <italic><tp:taxon-name><tp:taxon-name-part taxon-name-part-type="genus" reg="Glyptapanteles">Glyptapanteles</tp:taxon-name-part></tp:taxon-name></italic> sp. 5 has 11 base pairs of difference (1.7 %) with the rest of the <italic><tp:taxon-name><tp:taxon-name-part taxon-name-part-type="species" reg="fulvipes">fulvipes</tp:taxon-name-part></tp:taxon-name></italic> (or <tp:taxon-name><tp:taxon-name-part taxon-name-part-type="uncertainty-rank">near</tp:taxon-name-part> <tp:taxon-name-part taxon-name-part-type="species" reg="fulvipes">fulvipes</tp:taxon-name-part></tp:taxon-name>) barcoded specimens that are available in <abbrev xmlns:xlink="http://www.w3.org/1999/xlink" content-type="institution" xlink:title="Barcode of Life Data Systems" id="ABBRID0ECRCI" xlink:type="simple">BOLD</abbrev> from all over the Holarctic, and the new species cluster is clearly distinct. Host: <italic><tp:taxon-name><tp:taxon-name-part taxon-name-part-type="genus" reg="Polia">Polia</tp:taxon-name-part> <tp:taxon-name-part taxon-name-part-type="species" reg="richardsoni">richardsoni</tp:taxon-name-part></tp:taxon-name></italic> (Curtis, 1834) (<tp:taxon-name><tp:taxon-name-part taxon-name-part-type="family">Noctuidae</tp:taxon-name-part></tp:taxon-name>), this is the second record of a <tp:taxon-name><tp:taxon-name-part taxon-name-part-type="subfamily">Microgastrinae</tp:taxon-name-part></tp:taxon-name> parasitoid for that <tp:taxon-name><tp:taxon-name-part taxon-name-part-type="order">Lepidoptera</tp:taxon-name-part></tp:taxon-name> species (recently <italic><tp:taxon-name><tp:taxon-name-part taxon-name-part-type="genus" reg="Microplitis">Microplitis</tp:taxon-name-part> <tp:taxon-name-part taxon-name-part-type="species" reg="lugubris">lugubris</tp:taxon-name-part></tp:taxon-name></italic> had been reported from Greenland by <xref ref-type="bibr" rid="B30">Wirta et al. (2014)</xref>). Because of the unique barcode and lepidopteran host, we consider this to be a new <italic><tp:taxon-name><tp:taxon-name-part taxon-name-part-type="genus" reg="Glyptapanteles">Glyptapanteles</tp:taxon-name-part></tp:taxon-name></italic> species, to be described in a separate paper. The available DNA sequences for this species correspond in <abbrev xmlns:xlink="http://www.w3.org/1999/xlink" content-type="institution" xlink:title="Barcode of Life Data Systems" id="ABBRID0EXSCI" xlink:type="simple">BOLD</abbrev> to BIN <abbrev xmlns:xlink="http://www.w3.org/1999/xlink" content-type="institution" xlink:title="Barcode of Life Data Systems" id="ABBRID0E3SCI" xlink:type="simple">BOLD</abbrev>:ABY9539.</p></tp:treatment-sec><ref-list><ref id="B28"><mixed-citation xmlns:xlink="http://www.w3.org/1999/xlink" xlink:type="simple">
          <person-group><name name-style="western"><surname>Várkonyi</surname><given-names>G</given-names></name><name name-style="western"><surname>Roslin</surname><given-names>T</given-names></name></person-group> (<year>2013</year>) <article-title>Freezing cold yet diverse: dissecting a high-Arctic parasitoid community associated with <tp:taxon-name><tp:taxon-name-part taxon-name-part-type="order">Lepidoptera</tp:taxon-name-part></tp:taxon-name> hosts.</article-title> <source>The Canadian Entomologist</source> <volume>145</volume>(<issue>02</issue>): <fpage>193</fpage>–<lpage>218</lpage>.</mixed-citation></ref><ref id="B30"><mixed-citation xmlns:xlink="http://www.w3.org/1999/xlink" xlink:type="simple">
          <person-group><name name-style="western"><surname>Wirta</surname><given-names>HK</given-names></name><name name-style="western"><surname>Hebert</surname><given-names>PDN</given-names></name><name name-style="western"><surname>Kaartinen</surname><given-names>R</given-names></name><name name-style="western"><surname>Prosser</surname><given-names>SWJ</given-names></name><name name-style="western"><surname>Várkonyi</surname><given-names>G</given-names></name><name name-style="western"><surname>Roslin</surname><given-names>T</given-names></name></person-group> (<year>2014</year>) <article-title>Complementary molecular information changes our perception of food web structure.</article-title> <source>PNAS</source> <volume>111</volume>(<issue>5</issue>): <fpage>1885</fpage>–<lpage>1890</lpage>. <ext-link xlink:type="simple" ext-link-type="doi" xlink:href="10.1073/pnas.1316990111">https://doi.org/10.1073/pnas.1316990111</ext-link></mixed-citation></ref></ref-list></tp:taxon-treatment>
