# Supplementary material for: An annotated and illustrated checklist of Microgastrinae wasps (Hymenoptera, Braconidae) from the Canadian Arctic Archipelago and Greenland
Source: Zookeys. 2017 Aug 17;(691):49–101. doi: 10.3897/zookeys.691.14491 (PMC5672697; doi:10.3897/zookeys.691.14491)
Supplement: XML Treatment for Microplitis coactus [file zookeys.691.14491-treatment27.xml]

<!DOCTYPE tp:taxon-treatment
  PUBLIC "-//TaxonX//DTD Taxonomic Treatment Publishing DTD v0 20100105//EN" "tax-treatment-NSO.dtd">
<tp:taxon-treatment xmlns:tp="http://www.plazi.org/taxpub"><tp:treatment-meta><kwd-group><label>Taxon classification</label><kwd><named-content xmlns:xlink="http://www.w3.org/1999/xlink" content-type="kingdom">Animalia</named-content></kwd><kwd><named-content xmlns:xlink="http://www.w3.org/1999/xlink" content-type="order">Hymenoptera</named-content></kwd><kwd><named-content xmlns:xlink="http://www.w3.org/1999/xlink" content-type="family">Braconidae</named-content></kwd></kwd-group><mixed-citation publication-type="journal"><person-group><name><surname>Fernández-Triana</surname><given-names>Jose</given-names></name><name><surname>Buffam</surname><given-names>Joel</given-names></name><name><surname>Beaudin</surname><given-names>Melanie</given-names></name><name><surname>Davis</surname><given-names>Hannah</given-names></name><name><surname>Ana Fernández-Galliano</surname><given-names/></name><name><surname>Griffin</surname><given-names>Emily</given-names></name><name><surname>Lin</surname><given-names>Shang-Yao</given-names></name><name><surname>McAulay</surname><given-names>Megan K.</given-names></name><name><surname>Richter</surname><given-names>Robin</given-names></name><name><surname>Rodriguez</surname><given-names>Freddy</given-names></name><name><surname>Várkonyi</surname><given-names>Gergely</given-names></name></person-group><article-title>An annotated and illustrated checklist of <tp:taxon-name><tp:taxon-name-part taxon-name-part-type="subfamily">Microgastrinae</tp:taxon-name-part></tp:taxon-name> wasps (<tp:taxon-name><tp:taxon-name-part taxon-name-part-type="order">Hymenoptera</tp:taxon-name-part></tp:taxon-name>, <tp:taxon-name><tp:taxon-name-part taxon-name-part-type="family">Braconidae</tp:taxon-name-part></tp:taxon-name>) from the Canadian Arctic Archipelago and Greenland</article-title><source>Zookeys</source><day>17</day><month>8</month><year>2017</year><volume>2017</volume><issue>691</issue><fpage>49</fpage><lpage>101</lpage><pub-id pub-id-type="doi">10.3897/zookeys.691.14491</pub-id></mixed-citation></tp:treatment-meta><tp:nomenclature><tp:taxon-name>
              <tp:taxon-name-part taxon-name-part-type="genus" reg="Microplitis">Microplitis</tp:taxon-name-part>
              <tp:taxon-name-part taxon-name-part-type="species" reg="coactus">coactus</tp:taxon-name-part>
            </tp:taxon-name><tp:taxon-authority>(Lundbeck, 1896)</tp:taxon-authority><xref ref-type="fig" rid="F24">Figs 24</xref><xref ref-type="fig" rid="F25">, 25</xref><xref ref-type="fig" rid="F26">, 26</xref><xref ref-type="fig" rid="F27">, 27</xref></tp:nomenclature><tp:treatment-sec sec-type="distribution" id="SECID0EX6CI"><title>Distribution.</title><p>
              <abbrev xmlns:xlink="http://www.w3.org/1999/xlink" xlink:title="Nearctic" id="ABBRID0E46CI" xlink:type="simple">NEA</abbrev>, <abbrev xmlns:xlink="http://www.w3.org/1999/xlink" xlink:title="Palearctic" id="ABBRID0EBADI" xlink:type="simple">PAL</abbrev>.</p><fig id="F24" position="float" orientation="portrait"><label>Figure 24.</label><caption><p>
                  <italic><tp:taxon-name><tp:taxon-name-part taxon-name-part-type="genus" reg="Microplitis">Microplitis</tp:taxon-name-part> <tp:taxon-name-part taxon-name-part-type="species" reg="coactus">coactus</tp:taxon-name-part></tp:taxon-name></italic>. <bold>A</bold> Habitus, lateral <bold>B</bold> Fore wing <bold>C</bold> Metasoma, dorsal <bold>D</bold> Head, dorsal <bold>E</bold> Head and mesosoma, dorsal.</p></caption><graphic xmlns:xlink="http://www.w3.org/1999/xlink" xlink:href="zookeys-691-049-g024.jpg" position="float" orientation="portrait" xlink:type="simple" id="oo_150694.jpg"/></fig><fig id="F25" position="float" orientation="portrait"><label>Figure 25.</label><caption><p>
                  <italic><tp:taxon-name><tp:taxon-name-part taxon-name-part-type="genus" reg="Microplitis">Microplitis</tp:taxon-name-part> <tp:taxon-name-part taxon-name-part-type="species" reg="coactus">coactus</tp:taxon-name-part></tp:taxon-name></italic>. <bold>A</bold> Habitus, lateral <bold>B</bold> Fore wing <bold>C</bold> Head and mesosoma, dorsal <bold>D</bold> Head, frontal <bold>E</bold> Metasoma, dorsal.</p></caption><graphic xmlns:xlink="http://www.w3.org/1999/xlink" xlink:href="zookeys-691-049-g025.jpg" position="float" orientation="portrait" xlink:type="simple" id="oo_150695.jpg"/></fig><fig id="F26" position="float" orientation="portrait"><label>Figure 26.</label><caption><p>
                  <italic><tp:taxon-name><tp:taxon-name-part taxon-name-part-type="genus" reg="Microplitis">Microplitis</tp:taxon-name-part> <tp:taxon-name-part taxon-name-part-type="species" reg="coactus">coactus</tp:taxon-name-part></tp:taxon-name></italic>. <bold>A</bold> Habitus, lateral <bold>B</bold> Fore wing <bold>C</bold> Head and mesosoma, dorsal <bold>D</bold> Head, frontal <bold>E</bold> Metasoma and propodeum, dorsal.</p></caption><graphic xmlns:xlink="http://www.w3.org/1999/xlink" xlink:href="zookeys-691-049-g026.jpg" position="float" orientation="portrait" xlink:type="simple" id="oo_150696.jpg"/></fig><fig id="F27" position="float" orientation="portrait"><label>Figure 27.</label><caption><p>
                  <italic><tp:taxon-name><tp:taxon-name-part taxon-name-part-type="genus" reg="Microplitis">Microplitis</tp:taxon-name-part> <tp:taxon-name-part taxon-name-part-type="species" reg="coactus">coactus</tp:taxon-name-part></tp:taxon-name></italic>. <bold>A</bold> Habitus, lateral <bold>B</bold> Fore wing <bold>C</bold> Metasoma, dorsal <bold>D</bold> Head, frontal <bold>E</bold> Head and mesosoma, dorsal.</p></caption><graphic xmlns:xlink="http://www.w3.org/1999/xlink" xlink:href="zookeys-691-049-g027.jpg" position="float" orientation="portrait" xlink:type="simple" id="oo_150697.jpg"/></fig></tp:treatment-sec><tp:treatment-sec sec-type="notes" id="SECID0ENEDI"><title>Notes.</title><p>A total of 35 specimens from Devon and Ellesmere Islands, as well as Greenland. The Canadian specimens match the available descriptions provided by <xref ref-type="bibr" rid="B21">Papp (1984)</xref> and <xref ref-type="bibr" rid="B1">van Achterberg (2006)</xref>, but the metafemur is not as thick as mentioned for the Greenlandic and Icelandic specimens. However, all the other morphological characters mentioned by those authors agree with the specimens from the <abbrev xmlns:xlink="http://www.w3.org/1999/xlink" xlink:title="Canadian Arctic Archipelago" id="ABBRID0E2EDI" xlink:type="simple">CAA</abbrev>, so for the time being, we are considering them all to be conspecific. One female specimen from Devon Island and one male specimen from Ellesmere Island (voucher codes MIC 000313 &amp; MIC 000315) have mini barcodes (114–144 base pairs), although they differ rather substantially (by seven base pairs) and it is not sufficient to unambiguously place these specimens within other sequences of <italic><tp:taxon-name><tp:taxon-name-part taxon-name-part-type="genus" reg="Microplitis">Microplitis</tp:taxon-name-part></tp:taxon-name></italic> in <abbrev xmlns:xlink="http://www.w3.org/1999/xlink" content-type="institution" xlink:title="Barcode of Life Data Systems" id="ABBRID0EGFDI" xlink:type="simple">BOLD</abbrev>. Hosts: <italic><tp:taxon-name><tp:taxon-name-part taxon-name-part-type="genus" reg="Noctua">Noctua</tp:taxon-name-part></tp:taxon-name></italic> sp. (<tp:taxon-name><tp:taxon-name-part taxon-name-part-type="family">Noctuidae</tp:taxon-name-part></tp:taxon-name>).</p></tp:treatment-sec><ref-list><ref id="B21"><mixed-citation xmlns:xlink="http://www.w3.org/1999/xlink" xlink:type="simple">
          <person-group><name name-style="western"><surname>Papp</surname><given-names>J</given-names></name></person-group> (<year>1984</year>) <article-title>Palaearctic species of <italic><tp:taxon-name><tp:taxon-name-part taxon-name-part-type="genus">Microgaster</tp:taxon-name-part></tp:taxon-name></italic> Latreille (= <italic><tp:taxon-name><tp:taxon-name-part taxon-name-part-type="genus">Microplitis</tp:taxon-name-part></tp:taxon-name></italic> Förster) with description of seven new species (<tp:taxon-name><tp:taxon-name-part taxon-name-part-type="order">Hymenoptera</tp:taxon-name-part></tp:taxon-name>, <tp:taxon-name><tp:taxon-name-part taxon-name-part-type="family">Braconidae</tp:taxon-name-part></tp:taxon-name>, <tp:taxon-name><tp:taxon-name-part taxon-name-part-type="subfamily">Microgastrinae</tp:taxon-name-part></tp:taxon-name>).</article-title> <source>Entomologische Abhandlungen,</source> <volume>47</volume>: <fpage>95</fpage>–<lpage>140</lpage>.</mixed-citation></ref><ref id="B1"><mixed-citation xmlns:xlink="http://www.w3.org/1999/xlink" xlink:type="simple">
          <person-group><name name-style="western"><surname>van Achterberg</surname><given-names>C</given-names></name></person-group> (<year>2006</year>) <article-title>The <tp:taxon-name><tp:taxon-name-part taxon-name-part-type="family">Braconidae</tp:taxon-name-part></tp:taxon-name> (<tp:taxon-name><tp:taxon-name-part taxon-name-part-type="order">Hymenoptera</tp:taxon-name-part></tp:taxon-name>) of Greenland.</article-title> <source>Zoologische Mededelingen</source> <volume>80</volume>(<issue>1</issue>): <fpage>13</fpage>–<lpage>62</lpage>.</mixed-citation></ref></ref-list></tp:taxon-treatment>
