# Supplementary material for: An annotated and illustrated checklist of Microgastrinae wasps (Hymenoptera, Braconidae) from the Canadian Arctic Archipelago and Greenland
Source: Zookeys. 2017 Aug 17;(691):49–101. doi: 10.3897/zookeys.691.14491 (PMC5672697; doi:10.3897/zookeys.691.14491)
Supplement: XML Treatment for Microplitis lugubris [file zookeys.691.14491-treatment28.xml]

<!DOCTYPE tp:taxon-treatment
  PUBLIC "-//TaxonX//DTD Taxonomic Treatment Publishing DTD v0 20100105//EN" "tax-treatment-NSO.dtd">
<tp:taxon-treatment xmlns:tp="http://www.plazi.org/taxpub"><tp:treatment-meta><kwd-group><label>Taxon classification</label><kwd><named-content xmlns:xlink="http://www.w3.org/1999/xlink" content-type="kingdom">Animalia</named-content></kwd><kwd><named-content xmlns:xlink="http://www.w3.org/1999/xlink" content-type="order">Hymenoptera</named-content></kwd><kwd><named-content xmlns:xlink="http://www.w3.org/1999/xlink" content-type="family">Braconidae</named-content></kwd></kwd-group><mixed-citation publication-type="journal"><person-group><name><surname>Fernández-Triana</surname><given-names>Jose</given-names></name><name><surname>Buffam</surname><given-names>Joel</given-names></name><name><surname>Beaudin</surname><given-names>Melanie</given-names></name><name><surname>Davis</surname><given-names>Hannah</given-names></name><name><surname>Ana Fernández-Galliano</surname><given-names/></name><name><surname>Griffin</surname><given-names>Emily</given-names></name><name><surname>Lin</surname><given-names>Shang-Yao</given-names></name><name><surname>McAulay</surname><given-names>Megan K.</given-names></name><name><surname>Richter</surname><given-names>Robin</given-names></name><name><surname>Rodriguez</surname><given-names>Freddy</given-names></name><name><surname>Várkonyi</surname><given-names>Gergely</given-names></name></person-group><article-title>An annotated and illustrated checklist of <tp:taxon-name><tp:taxon-name-part taxon-name-part-type="subfamily">Microgastrinae</tp:taxon-name-part></tp:taxon-name> wasps (<tp:taxon-name><tp:taxon-name-part taxon-name-part-type="order">Hymenoptera</tp:taxon-name-part></tp:taxon-name>, <tp:taxon-name><tp:taxon-name-part taxon-name-part-type="family">Braconidae</tp:taxon-name-part></tp:taxon-name>) from the Canadian Arctic Archipelago and Greenland</article-title><source>Zookeys</source><day>17</day><month>8</month><year>2017</year><volume>2017</volume><issue>691</issue><fpage>49</fpage><lpage>101</lpage><pub-id pub-id-type="doi">10.3897/zookeys.691.14491</pub-id></mixed-citation></tp:treatment-meta><tp:nomenclature><tp:taxon-name>
              <tp:taxon-name-part taxon-name-part-type="genus" reg="Microplitis">Microplitis</tp:taxon-name-part>
              <tp:taxon-name-part taxon-name-part-type="species" reg="lugubris">lugubris</tp:taxon-name-part>
            </tp:taxon-name><tp:taxon-authority>(Ruthe, 1860)</tp:taxon-authority><xref ref-type="fig" rid="F28">Fig. 28</xref><!--PageBreak--></tp:nomenclature><tp:treatment-sec sec-type="distribution" id="SECID0EAHDI"><title>Distribution.</title><p>
              <abbrev xmlns:xlink="http://www.w3.org/1999/xlink" xlink:title="Nearctic" id="ABBRID0EGHDI" xlink:type="simple">NEA</abbrev>, <abbrev xmlns:xlink="http://www.w3.org/1999/xlink" xlink:title="Palearctic" id="ABBRID0EKHDI" xlink:type="simple">PAL</abbrev>.</p><fig id="F28" position="float" orientation="portrait"><label>Figure 28.</label><caption><p>
                  <italic><tp:taxon-name><tp:taxon-name-part taxon-name-part-type="genus" reg="Microplitis">Microplitis</tp:taxon-name-part> <tp:taxon-name-part taxon-name-part-type="species" reg="lugubris">lugubris</tp:taxon-name-part></tp:taxon-name></italic>. <bold>A</bold> Habitus, lateral <bold>B</bold> Fore wing <bold>C</bold> Mesosoma, dorsal <bold>D</bold> Head, frontal <bold>E</bold> Metasoma, dorsal.</p></caption><graphic xmlns:xlink="http://www.w3.org/1999/xlink" xlink:href="zookeys-691-049-g028.jpg" position="float" orientation="portrait" xlink:type="simple" id="oo_150698.jpg"/></fig></tp:treatment-sec><tp:treatment-sec sec-type="notes" id="SECID0EQIDI"><title>Notes.</title><p>The only Nearctic record until now was from Greenland (<xref ref-type="bibr" rid="B1">van Achterberg 2006</xref>, <xref ref-type="bibr" rid="B28">Várkonyi and Roslin 2013</xref>). Here it is recorded for the first time from Canada (Ellesmere Island) as well as an additional locality record for Greenland (Peary Land, based on one specimen deposited in the CNC). We are also aware of specimens from a southern Canadian locality: Churchill, Manitoba (at around 59° N), which had been named as “<italic><tp:taxon-name><tp:taxon-name-part taxon-name-part-type="genus" reg="Microplitis">Microplitis</tp:taxon-name-part></tp:taxon-name></italic> jft01” in previous papers (<xref ref-type="bibr" rid="B6">Fernández-Triana 2010</xref>, <xref ref-type="bibr" rid="B8">Fernández-Triana et al. 2011</xref>). The records from Churchill expand considerably the southernmost distribution of the species within the Nearctic. Based on the number of specimens (716), <italic><tp:taxon-name><tp:taxon-name-part taxon-name-part-type="genus" reg="Microplitis">Microplitis</tp:taxon-name-part> <tp:taxon-name-part taxon-name-part-type="species" reg="lugubris">lugubris</tp:taxon-name-part></tp:taxon-name></italic> is probably the most commonly found species of <tp:taxon-name><tp:taxon-name-part taxon-name-part-type="subfamily">Microgastrinae</tp:taxon-name-part></tp:taxon-name> in Greenland (although most of the specimens came from rearing caterpillars, see <xref ref-type="bibr" rid="B28">Várkonyi and Roslin 2013</xref>). The available DNA sequences for this species correspond in <abbrev xmlns:xlink="http://www.w3.org/1999/xlink" content-type="institution" xlink:title="Barcode of Life Data Systems" id="ABBRID0EBKDI" xlink:type="simple">BOLD</abbrev> to BIN <abbrev xmlns:xlink="http://www.w3.org/1999/xlink" content-type="institution" xlink:title="Barcode of Life Data Systems" id="ABBRID0EGKDI" xlink:type="simple">BOLD</abbrev>:ABY9068.</p></tp:treatment-sec><ref-list><ref id="B1"><mixed-citation xmlns:xlink="http://www.w3.org/1999/xlink" xlink:type="simple">
          <person-group><name name-style="western"><surname>van Achterberg</surname><given-names>C</given-names></name></person-group> (<year>2006</year>) <article-title>The <tp:taxon-name><tp:taxon-name-part taxon-name-part-type="family">Braconidae</tp:taxon-name-part></tp:taxon-name> (<tp:taxon-name><tp:taxon-name-part taxon-name-part-type="order">Hymenoptera</tp:taxon-name-part></tp:taxon-name>) of Greenland.</article-title> <source>Zoologische Mededelingen</source> <volume>80</volume>(<issue>1</issue>): <fpage>13</fpage>–<lpage>62</lpage>.</mixed-citation></ref><ref id="B28"><mixed-citation xmlns:xlink="http://www.w3.org/1999/xlink" xlink:type="simple">
          <person-group><name name-style="western"><surname>Várkonyi</surname><given-names>G</given-names></name><name name-style="western"><surname>Roslin</surname><given-names>T</given-names></name></person-group> (<year>2013</year>) <article-title>Freezing cold yet diverse: dissecting a high-Arctic parasitoid community associated with <tp:taxon-name><tp:taxon-name-part taxon-name-part-type="order">Lepidoptera</tp:taxon-name-part></tp:taxon-name> hosts.</article-title> <source>The Canadian Entomologist</source> <volume>145</volume>(<issue>02</issue>): <fpage>193</fpage>–<lpage>218</lpage>.</mixed-citation></ref><ref id="B6"><mixed-citation xmlns:xlink="http://www.w3.org/1999/xlink" xlink:type="simple">
          <person-group><name name-style="western"><surname>Fernández-Triana</surname><given-names>J</given-names></name></person-group> (<year>2010</year>) <article-title>Eight new species and an annotated checklist of <tp:taxon-name><tp:taxon-name-part taxon-name-part-type="subfamily">Microgastrinae</tp:taxon-name-part></tp:taxon-name> (<tp:taxon-name><tp:taxon-name-part taxon-name-part-type="order">Hymenoptera</tp:taxon-name-part></tp:taxon-name>: <tp:taxon-name><tp:taxon-name-part taxon-name-part-type="family">Braconidae</tp:taxon-name-part></tp:taxon-name>) from Canada and Alaska.</article-title> <source>ZooKeys</source> <volume>63</volume>: <fpage>1</fpage>–<lpage>53</lpage>. <ext-link xlink:type="simple" ext-link-type="doi" xlink:href="10.3897/zookeys.63.565">https://doi.org/10.3897/zookeys.63.565</ext-link></mixed-citation></ref><ref id="B8"><mixed-citation xmlns:xlink="http://www.w3.org/1999/xlink" xlink:type="simple">
          <person-group><name name-style="western"><surname>Fernández-Triana</surname><given-names>J</given-names></name><name name-style="western"><surname>Smith</surname><given-names>MA</given-names></name><name name-style="western"><surname>Boudreault</surname><given-names>C</given-names></name><name name-style="western"><surname>Goulet</surname><given-names>H</given-names></name><name name-style="western"><surname>Hebert</surname><given-names>P</given-names></name><name name-style="western"><surname>Smith</surname><given-names>AC</given-names></name><name name-style="western"><surname>Roughley</surname><given-names>R</given-names></name></person-group> (<year>2011</year>) A poorly known high-latitude parasitoid wasp community: Unexpected diversity and dramatic changes through time. PLoS ONE 6(8): e23719. <ext-link xlink:type="simple" ext-link-type="doi" xlink:href="10.1371/journal.pone.0023719">https://doi.org/10.1371/journal.pone.0023719</ext-link></mixed-citation></ref></ref-list></tp:taxon-treatment>
